# Supplementary material for: Auxin efflux by PIN-FORMED proteins is activated by two different protein kinases, D6 PROTEIN KINASE and PINOID
Source: eLife. 2014 Jun 19;3:e02860. doi: 10.7554/eLife.02860 (PMC4091124; doi:10.7554/eLife.02860)
Supplement: Figure 3—source data 1. — Mass spectrometric analyses of PIN cytoplasmic loop phosphorylation by D6PK. List of peptides including the phosphorylation state (PO3H2) of the respectively modified amino acid after phosphorylation of the recombinant PIN1–PIN4 cytoplasmic loops (CL) by D6PK. For each peptide identified from the PIN CLs, mass, charge state, and SEQUEST scores (cross-correlation values, X-corr, and Delta Correlation values, DeltaCN) are listed. For reasons of clarity, posttranslational modifications other than phosphorylation that were considered for peptide identification and mass calculation are not shown. DOI: http://dx.doi.org/10.7554/eLife.02860.008 [file elife02860s001.xls]

## Sheet: PIN-D6PK phosphorylation
PIN1 (amino acid position)	Peptide sequence	Mass (observed)	DMass (observed - expected)	Charge state (z)	Probability	X-Corr	DeltaCn	Count
159	LLISEQFPDTAGSIVSIHVDSDIMSLDGR	3115.56	0.00625248	3	1.51208e-06	3.46554	0.147613	1
188	QPLETEAEIKEDGK	1586.79	0.0026514	3	0.0222732	2.43898	0.456702	9
188	QPLETEAEIKEDGKLHVTVR	2292.22	0.00913458	4	0.207718	1.30501	0.234124	5
188	QPLETEAEIK	1157.6	0.0004138	2	0.00145037	2.14701	0.493322	3
198	EDGKLHVTVR	1153.63	0.00324831	2	0.215705	2.03311	0.246073	2
209	SNASRSDIYSR	1255.6	0.00117311	2	0.0015085	3.04689	0.280038	1
220	RSQGLSATPR	1073.57	0.000291609	2	0.848763	3.32833	0.291176	1
221	SQGLSATPR	916.485	0.000902081	2	0.203064	2.94025	0.49121	8
221	SQGLSATPRPSNLTNAEIYSLQSSR	2677.35	0.00509281	3	1.79658e-07	4.43074	0.459736	5
221	SQGLSATPRPS(PO3H2)NLTNAEIYSLQSSR	2757.32	0.00834292	3	1.02487e-07	5.0481	0.074604	1
221	SQGLSATPRPSNLT(PO3H2)NAEIYSLQSSR	2757.32	0.00834292	3	1.25937e-05	4.67149	0.143339	1
221	SQGLSAT(PO3H2)PRPSNLTNAEIYSLQSSR	2757.32	0.00834292	3	0.00569002	4.32451	0.199652	1
221	SQGLSATPRPSNLTNAEIY(PO3H2)SLQSSR	2757.32	0.00834292	3	0.00569002	4.04024	0.229065	1
221	SQGLS(PO3H2)ATPRPSNLTNAEIYSLQSSR	2757.32	0.00834292	3	0.149274	3.89176		1
221	SQGLSATPRPS(PO3H2)NLTNAEIYSLQSSR	2757.32	0.0051593	2	6.37342e-05	3.5654	0.222719	1
221	SQGLSAT(PO3H2)PRPSNLTNAEIYSLQSSR	2757.32	0.0051593	2	0.776215	2.77131	0.222719	1
221	SQGLS(PO3H2)ATPRPSNLTNAEIYSLQSSR	2757.32	0.0051593	2	0.776215	2.77131	0.222719	1
221	S(PO3H2)QGLSATPRPSNLTNAEIYSLQSSR	2757.32	0.0051593	2	0.776215	2.77131	0.223964	1
221	SQGLSATPRPSNLT(PO3H2)NAEIYSLQSSR	2757.32	0.0051593	2	0.00594506	2.76687		1
230	PSNLTNAEIYSLQSSRNPTPR	2345.18	0.00466556	3	2.46947e-06	1.88183	0.206302	2
251	GSSFNHTDFYSMMASGGGR	2008.83	0.0186023	2	2.98602e-07	4.5708	0.603875	6
251	GSSFNHTDFY(PO3H2)SMMASGGGR	2088.79	0.00827307	3	0.597385	4.04791	0.0206808	1
251	GSS(PO3H2)FNHTDFYSMMASGGGR	2088.79	0.00827307	3	0.597385	3.9642	0.0333661	1
251	GS(PO3H2)SFNHTDFYSMMASGGGR	2088.79	0.00827307	3	0.597385	3.91285	0.0693189	1
251	GSSFNHT(PO3H2)DFYSMMASGGGR	2088.79	0.00827307	3	0.597385	3.76731	0.0813467	1
251	GSSFNHTDFYS(PO3H2)MMASGGGR	2088.79	0.00827307	3	0.979834	3.71862		1
251	GSSFNHTDFYSMMASGGGRNSNFGPGEAVFGSK	3401.46	0.00681206	4	1.12659e+09	6.13116	0.00200805	2
270	NSNFGPGEAVFGSK	1410.66	0.00324831	2	0.0100038	3.40362	0.463053	4
270	NS(PO3H2)NFGPGEAVFGSK	1490.63	0.00232009	2	0.000367823	4.56422	0.574344	1
270	NSNFGPGEAVFGSKGPTPR	1918.94	0.0069849	3	0.0335895	1.74779	0.206974	4
284	GPTPRPSNYEEDGGPAKPTAAGTAAGAGR	2753.32	0.01381	4	0.00146	3.55	0.44	2
284	GPTPRPS(PO3H2)NYEEDGGPAKPTAAGTAAGAGR	2833.29	0.010481	3	0.00183393	3.19623	0.0408886	1
284	GPTPRPSNY(PO3H2)EEDGGPAKPTAAGTAAGAGR	2833.29	0.010481	3	0.00183393	3.06554	0.188171	1
284	GPT(PO3H2)PRPSNYEEDGGPAKPTAAGTAAGAGR	2833.29	0.010481	3	0.999925	2.59479	0.540004	1
290	PSNYEEDGGPAKPTAAGTAAGAGR	2245.05	0.0068018	3	0.813703	2.59879	0.27927	14
313	FHYQSGGSGGGGGAHYPAPNPGMFSPNTGGGGGTAAK	3405.51	0.0147912	4	8.18917e+08	3.78176	0.533117	4
350	GNAPVVGGKRQDGNGR	1581.82	0.00417728	3	0.119121	2.06348	0.196411	1
350	GNAPVVGGK	798.447	0.000867939	2	0.577891	2.07018	0.491057	4
360	QDGNGRDLHMFVWSSSASPVSDVFGGGGGNHHADYSTATNDHQK	4644.03	0.00294504	6	0.159158	2.33735		2
366	DLHMFVWSSSASPVSDVFGGGGGNHHADYSTATNDHQK	4031.76	0.000263679	5	0.879493	2.55711	0.0131028	4
407	ISVPQGNSNDNQYVER	1819.86	0.00236692	2	8.04047e+10	2.82865	0.605282	7
407	ISVPQGNS(PO3H2)NDNQYVER	1901.79	1.41684e-05	2	0.999993	1.39167	0.0105502	1
407	ISVPQGNSNDNQY(PO3H2)VER	1901.79	1.41684e-05	2	0.999993	1.32475	0.0559466	1
407	ISVPQGNS(PO3H2)NDNQYVER	1901.79	1.41684e-05	2	0.999993	1.31381		1
407	ISVPQGNSNDNQYVEREEFSFGNKDDDSK	3318.48	0.00417728	3	0.00281238	2.86074	0.373545	2
407	ISVPQGNSNDNQYVEREEFSFGNKDDDSKVLATDGGNNISNK	4602.12	0.0147912	4	0.0017697	3.44242	0.320709	1
407	ISVPQGNSNDNQYVEREEFSFGNK	2758.27	0.000271033	3	0.00128025	2.06433	0.422466	1
423	EEFSFGNKDDDSK	1517.64	0.00261107	2	5.01916e-07	3.20292	0.484503	4
423	EEFSFGNK	957.431	0.000474835	2	0.0101712	1.40746	0.396462	2
423	EEFSFGNKDDDSKVLATDGGNNISNK	2801.29	0.00283451	3	0.000445048	4.65649	0.473564	3
435	VLATDGGNNISNKTTQAK	1832.93	0.00279212	2	6.83543e-06	4.52931	0.0953284	3
435	VLATDGGNNIS(PO3H2)NKTTQAK	1911.92	0.0115488	3	0.45622	1.9845	0.154022	1
435	VLATDGGNNISNKT(PO3H2)TQAK	1911.92	0.0115488	3	0.0103972	1.67884	0.166243	1
435	VLATDGGNNISNKTT(PO3H2)QAK	1911.92	0.0115488	3	0.0103972	1.52938		1
435	VLATDGGNNISNK	1303.65	0.00123666	2	1.85556e-07	4.31007	0.0108525	8
454	VMPPTSVMTR	1134.56	7.64722e-05	2	0.998384	0.932846	0.0681374	5
464	LILIMVWRK	1187.73	0.00359	3	0.301	0.95	0.2	14
PIN2 (amino acid position)	Peptide sequence	Mass (observed)	DMass	Charge state (z)	Probability	X-Corr	DeltaCn	Count
156	GAKLLISEQFPETAGSITSFR	2252.19	0.00167484	3	1.272e-07	4.68775	0.558366	1
177	VDSDVISLNGR	1174.61	0.000806903	2	6.0018e-06	4.33664	0.483627	4
177	VDSDVISLNGREPLQTDAEIGDDGK	2644.26	0.00472875	3	21149748619110	6.69677	0.185212	5
177	VDSDVISLNGREPLQTDAEIGDDGKLHVVVRR	3502.82	0.0045373	4	5.39488e-07	2.45738	0.135633	9
188	EPLQTDAEIGDDGKLHVVVRR	2347.24	0.0068018	3	1.1224e-05	2.21343	0.132807	12
207	RSSAASSMISSFNK	1472.72	0.000806903	2	0.0460737	4.32531	0.44865	6
208	SSAASSMISSFNKSHGGGLNSSMITPR	2711.29	0.00185175	4	0.139045	2.59318	0.122187	2
221	SHGGGLNSSMITPR	1413.69	0.00309935	2	8.09983e-07	3.759	0.580122	5
236	ASNLTGVEIYSVQSSREPTPR	2291.16	0.00710697	3	4.3333e-07	2.89564	0.318894	2
236	ASNLTGVEIYSVQSSR	1710.87	0.00214968	2	8.6088e-07	3.82214	0.453451	31
252	EPTPRASSFNQTDFYAMFNASKAPSPR	3017.42	0.000101374	4	0.00111665	3.35759	0.329363	1
258	ASSFNQTDFYAMFNASKAPSPR	2437.12	0.00278072	3	1.38793e+09	3.43065	0.407905	3
258	ASSFNQTDFYAMFNASK	1928.85	0.00349245	2	5.84162e+10	3.98742	0.569484	10
258	AS(PO3H2)SFNQTDFYAMFNASK	2008.81	0.00166	2	9.74e-06	4.58	0	1
258	ASS(PO3H2)FNQTDFYAMFNASK	2008.81	0.00166	2	9.74e-06	4.57	0.21	1
258	ASSFNQT(PO3H2)DFYAMFNASK	2008.81	0.00166	2	0.0103	3.63	0.34	1
258	ASSFNQTDFY(PO3H2)AMFNASK	2008.81	0.00166	2	0.821	3.01	0.53	1
278	HGYTNSYGGAGAGPGGDVYSLQSSK	2430.1	0.000440692	2	2714384272906	5.90718	0.634925	7
278	HGYTNSYGGAGAGPGGDVYSLQSSKGVTPR	2940.39	0.0144312	3	1e+30	7.08094	0.653836	2
309	TSNFDEEVMK	1199.52	0.00200071	2	0.00112153	3.16674	0.536067	12
309	T(PO3H2)SNFDEEVMK	1279.49	0.0015394	2	0.000801947	1.78154	0.00727568	1
309	TS(PO3H2)NFDEEVMK	1279.49	0.0015394	2	0.000801947	1.76858	0.40641	1
329	SMSGELYNNNSVPSYPPPNPMFTGSTSGASGVK	3390.53	0.0108084	3	1.65918e-06	3.06113	0.463708	6
362	KKESGGGGSGGGVGVGGQNK	1716.86	0.00815802	4	0.835195	2.27827	0.215873	1
364	ESGGGGSGGGVGVGGQNK	1460.67	0.000902081	2	4.98249e-06	4.34746	0.499542	4
364	ESGGGGSGGGVGVGGQNKEMNMFVWSSSASPVSEANAK	3614.61	0.00946216	3	9.71405e-07	6.40947	0.0226046	1
382	EMNMFVWSSSASPVSEANAK	2187.97	0.00221949	2	9.49436e-06	4.31934	0.0239656	12
382	EMNMFVWSSSASPVSEANAKNAMTR	2746.23	0.0100555	3	2.96128e-07	3.76115	0.0144438	1
402	NAMTRGSSTDVSTDPK	1666.77	0.00227175	2	0.999999	1.676	0.11433	1
418	VSIPPHDNLATK	1291.7	0.00297728	2	0.0116327	1.96379	0.400508	18
430	AMQNLIENMSPGRK	1604.79	0.00294901	3	0.0211588	2.18624	0.173546	24
444	KGHVEMDQDGNNGGK	1601.7	0.00197327	3	0.0046881	4.91627	0.394036	13
445	GHVEMDQDGNNGGKSPYMGKK	2249.99	0.0130253	3	0.000570008	3.29428	0.255349	5
465	GSDVEDGGPGPRK	1270.6	0.00185795	3	1	1.93861	0.488417	1
478	QQMPPASVMTR	1261.6	0.00187594	2	0.886499	1.3167	0.314871	15
489	LILIMVWRK	1171.74	0.00251589	2	0.00211757	2.52298	0.189316	3
PIN3 (amino acid position)	Peptide sequence	Mass (observed)	DMass	Charge state (z)	Probability	X-Corr	DeltaCn	Count
159	MLIMEQFPETAASIVSFK	2074.02	0.00175116	2	1.56791e+11	5.02238	0.553466	26
177	VESDVVSLDGHDFLETDAEIGDDGK	2662.2	0.0106946	2	3.42581e+09	4.46258	0.609061	10
177	VESDVVSLDGHDFLETDAEIGDDGKLHVTR	3367.63	0.00718145	4	0.00327709	3.97145	0.35634	14
208	DVNTNQQTTLPTGGKSNSHDAK	2313.11	0.00393314	3	0.132458	3.93165	0.545849	2
215	SFCGPNMTPR	1166.51	0.00337038	2	0.122215	2.37325	0.474626	11
215	S(PO3H2)FCGPNMTPR	1246.47	0.01103	2	0.00288	2.32	0.52	2
215	SFCGPNMTPRPSNLTGAEIYSLSTTPR	2970.41	0.00070458	3	4.10893e+08	4.13884	0.531127	2
215	S(PO3H2)FCGPNMTPRPSNLTGAEIYSLSTTPR	3034.38	0.00768	3	9.32e-06	3.96	0.31	1
215	SFCGPNMT(PO3H2)PRPSNLTGAEIYSLSTTPR	3034.38	0.00768	3	0.00552	2.74	0.36	1
215	SFCGPNMTPRPS(PO3H2)NLTGAEIYSLSTTPR	3034.38	0.00768	3	0.169	2.54	0.42	1
215	SFCGPNMTPRPSNLT(PO3H2)GAEIYSLSTTPR	3034.38	0.00768	3	0.169	2.3	0.5	1
242	GSNFNHSDFYNMMGFPGGR	2135.87	0.00229758	2	0.0225486	3.20944	0.269132	7
261	LSNFGPADMYSVQSSR	1774.81	0.00271641	2	1.1664e+08	4.61698	0.517327	18
261	LS(PO3H2)NFGPADMYSVQSSR	1838.78	0.00172	2	2.43e-06	3.54	0.57	2
261	LSNFGPADMY(PO3H2)SVQSSR	1838.78	0.00172	2	0.875	1.54	0.62	2
277	GPTPRPSNFEENCAMASSPR	2204.98	0.0127429	2	0.430377	3.72783	0.427483	2
277	GPTPRPS(PO3H2)NFEENCAMASSPR	2284.95	0.00320266	2	0.0611337	2.14513	0.203384	2
277	GPTPRPSNFEENCAMASS(PO3H2)PR	2284.95	0.00320266	2	1	1.70884	0.20691	2
277	GPTPRPSNFEENCAMAS(PO3H2)SPR	2284.95	0.00320266	2	1	1.70128	0.357077	1
277	GPT(PO3H2)PRPSNFEENCAMASSPR	2284.95	0.00320266	2	0.885256	1.37915	0.43499	2
297	FGYYPGGGAGSYPAPNPEFSSTTTSTANKSVNKNPK	3693.75	0.00552006	3	0.220944	3.84872	0.493129	3
297	FGYYPGGGAGSYPAPNPEFSSTTTSTANK	2926.32	0.00278072	3	1.72203e+10	5.83549	0.588086	5
326	SVNKNPKDVNTNQQTTLPTGGK	2341.21	0.00588627	3	2.00537e-05	4.293	0.401079	2
333	DVNTNQQTTLPTGGKSNSHDAK	2313.11	0.00393314	3	0.132458	3.93165	0.545849	3
333	DVNTNQQTTLPTGGK	1573.78	0.00151243	2	0.00532805	3.05044	0.391621	10
355	ELHMFVWSSNGSPVSDR	1963.9	0.00578363	3	0.000708723	4.60232	0.432028	20
372	AGLNVFGGAPDNDQGGRSDQGAK	2231.04	0.00510006	3	7.52942e-05	3.80885	0.40796	2
372	AGLNVFGGAPDNDQGGR	1645.76	0.00119169	2	4.53346e-06	4.48933	0.206147	12
398	MLVPDQSHNGETK	1455.69	0.00202761	2	3.00587e-05	3.10524	0.441456	8
411	AVAHPASGDFGGEQQFSFAGKEEEAERPK	3076.44	0.00307245	4	8.90994e+08	5.65797	0.52071	23
411	AVAHPASGDFGGEQQFSFAGKEEEAERPKDAENGLNK	3917.83	0.0228478	4	2376432384210	5.2049	0.572224	6
411	AVAHPASGDFGGEQQFSFAGK	2107.98	0.00399418	3	6.74575e-06	5.91919	0.523975	19
432	EEEAERPKDAENGLNK	1829.85	0.00238671	2	0.00030605	3.55654	0.184426	4
440	DAENGLNK	860.411	0.00224485	2	0.581753	2.69708	0.196139	3
440	DAENGLNKLAPNSTAALQSK	2044.02	0.000532911	3	0.0585591	2.87263	0.214302	2
448	LAPNSTAALQSK	1200.66	0.00129518	2	0.999621	0.912648	0.147959	12
448	LAPNSTAALQSKTGLGGAEASQR	2228.16	0.00533695	3	3676503546046	4.1864	0.705261	3
460	TGLGGAEASQR	1046.52	0.000684833	2	0.000578165	3.69019	0.533304	6
471	KNMPPASVMTR	1231.63	0.00373659	2	0.955017	2.00296	0.135008	6
471	KNMPPASVMT(PO3H2)R	1311.59	0.00731539	2	1	0.997867	0.320616	1
482	LILIMVWR	1059.64	0.00449778	2	0.677699	1.41366	0.29256	14
PIN4 (amino acid position)	Peptide sequence	Mass (observed)	DMass	Charge state (z)	Probability	X-Corr	DeltaCn	Count
159	LLIMEQFPETGASIVSFK	2026.06	0.000390818	2	1.36661e-07	5.33179	0.620253	5
176	VESDVVSLDGHDFLETDAEIGNDGK	2661.22	0.000271033	3	3.64397e-05	4.92875	0.0685583	7
176	VESDVVSLDGHDFLETDAEIGNDGKLHVTVR	3366.64	0.0245154	4	0.0191381	4.50892	0.502815	1
202	LHVTVRKSNASR	1367.79	0.0047266	3	0.823865	1.05184	0.1178	3
202	LHVTVRK	852.541	0.00214968	2	0.41572	1.64647	0.357817	1
214	RSLMMTPR	1007.51	0.00166464	2	0.999999	1.9526	0.00397992	2
222	PSNLTGAEIYSLSSTPR	1792.91	0.00407591	2	2.95836e+11	5.63326	0.635604	7
239	GSNFNHSDFYSVMGFPGGR	2075.9	0.00200071	2	2.29647e+08	4.44701	0.588989	7
239	GSNFNHSDFYSVMGFPGGRLS(PO3H2)NFGPADLYSVQSSR	3877.71	0.00315171	4	0.000783149	4.54491	0.152417	2
239	GSNFNHSDFYSVMGFPGGRLSNFGPADLY(PO3H2)SVQSSR	3877.71	0.00315171	4	0.10165	3.85219	0.223613	2
239	GSNFNHSDFYSVMGFPGGRLSNFGPADLYS(PO3H2)VQSSR	3877.71	0.00315171	4	0.347623	3.52861	0.379938	2
239	GSNFNHS(PO3H2)DFYSVMGFPGGRLSNFGPADLYSVQSSR	3877.71	0.00315171	4	0.773357	2.81813	0.396178	2
239	GSNFNHSDFYS(PO3H2)VMGFPGGRLSNFGPADLYSVQSSR	3877.71	0.00315171	4	0.773357	2.74432		2
258	LSNFGPADLYSVQSSR	1740.86	0.00324831	2	3.97729e+11	4.79063	0.600592	10
258	LS(PO3H2)NFGPADLYSVQSSR	1820.82	0.000499826	2	2.526e-05	2.9168	0.421981	1
258	LSNFGPADLY(PO3H2)SVQSSR	1820.82	0.000499826	2	0.999548	1.68597	0.54924	1
258	LSNFGPADLYS(PO3H2)VQSSR	1820.82	0.000499826	2	1	1.31478	0.554061	1
258	LSNFGPADLYSVQSSRGPTPR	2249.13	0.0059473	3	0.0136429	2.66149	0.308884	2
274	GPTPRPSNFEENNAVK	1756.86	0.000196552	2	0.00179763	2.41507	0.142099	3
274	GPTPRPS(PO3H2)NFEENNAVK	1836.83	0.00201915	2	0.0795332	2.16486	0.0759988	1
274	GPT(PO3H2)PRPSNFEENNAVK	1836.83	0.00201915	2	0.0795332	2.00034	0.170232	1
290	YGFYNNTNSSVPAAGSYPAPNPEFSTGTGVSTKPNKIPK	4059.97	0.00127449	5	0.67701	2.77801	0.231482	5
290	YGFYNNTNSSVPAAGSYPAPNPEFSTGTGVSTK	3382.55	0.003689	3	1.84577e-06	4.68352	0.632398	1
329	ENQQQLQEKDSK	1474.71	0.00178347	2	0.0305906	3.42767	0.476805	2
329	ENQQQLQEK	1144.56	0.00520143	2	0.10305	2.321	0.222234	4
386	MVVSDQPR	931.467	0.000745868	2	0.00799264	2.79706	0.321674	6
394	KSNARGGGDDIGGLDSGEGEREIEK	2547.19	0.00298038	4	0.0190885	2.85434	0.151883	1
398	GGGDDIGGLDSGEGER	1490.64	0.00324831	2	0.000133782	3.90064	0.496411	6
398	GGGDDIGGLDSGEGEREIEK	1989.9	0.00139036	2	4.55735e-05	3.53116	0.2931	3
398	GGGDDIGGLDSGEGEREIEKATAGLNK	2645.26	0.000454139	3	116230358671	6.02531	0.55869	2
415	EIEKATAGLNK	1173.65	0.00227175	2	0.000475955	2.64598	0.393233	1
426	MGSNSTAELEAAGGDGGGNNGTHMPPTSVMTR	3121.33	0.0224432	3	5.43102e-05	4.41857	0.0414423	2
458	LILIMVWR	1059.64	0.00230052	2	0.900868	1.33975	0.29435	3
