# Supplementary material for: Auxin efflux by PIN-FORMED proteins is activated by two different protein kinases, D6 PROTEIN KINASE and PINOID
Source: eLife. 2014 Jun 19;3:e02860. doi: 10.7554/eLife.02860 (PMC4091124; doi:10.7554/eLife.02860)
Supplement: Supplementary file 1. — (A) Primer sequences used in this study. (B) Sequences of peptides used for phosphorylation experiments. (C) Peptides used for SRM analyses. DOI: http://dx.doi.org/10.7554/eLife.02860.033 [file elife02860s002.xlsx]

## Sheet: Supplementary File 1A
Supplementary file 1A: Primer sequences used in this study.
Primers for cloning
D6PKp-FW	GAGATGGGCCCATTGTTTCTGTTCGATTTAAATGTG
D6PKp-RV	ATCATCTCGAGTAACACAGAGCAATCTTAAACAC
YFP:D6PK-FW	ATGGTGAGCAAGGGCGAG
YFP:D6PK-RV	TCAGAAGAAATCAAACTCAAGATAATAC
phot1-FW	CATGGATCCATGGAACCAACAGAAAAACCATCG
phot1-RV	CTACTGCAGTCAAAAAACATTTGTTTGCAGATC
PID-FW	ATGTTACGAGAATCAGACGGTG
PID-RV	TCAAAAGTAATCGAACGCCGC
PIDp-FW	CGTACAAAACATGGGCCCCACGA
PIDp-RV	TCGAAGTTAACTCGAGAAATGGCTAAG
PID-GW-FW	GGGGACAAGTTTGTACAAAAAAGCAGGCTTCATGTTACGAGAATCAGACGGT
PID-GW-RV	GGGGACCACTTTGTACAAGAAAGCTGGGTCTCAAAAGTAATCGAACGCCGCTG
PIN1 gene FW	TCTCCGTCGACCAAAAGATGATTACG
PIN1 gene RV	TGGTGAGATTGCGGCCGCTACACACCAATTC
PIN1-FW	ATGATTACGGCGGCGGACTTG
PIN1-RV	TCATAGACCCAAGAGAATGTAGTAG
PIN1p promoter FW	TCTCGACTTTTGGTACCAGCCATAAGAC
PIN1p promoter RV	TCATCTTTTGGTCGACGGAGAAGAG
PIN3-FW	ATGATCTCATGGCACGACC
PIN3-RV	TTATAACCCGAGTAGAATGTAGT
PIN3g-Apa1-FW	TGATGGGCCCAGAAAGATACAGCAACACTAAGTCAC
PIN3g-Not1-RV	TGATGCGGCCGCCAAAGCGCCTAACCCAATTC
UCN-FW	ATGGAGACAAGACCATCATCATCATC
UCN-RV	TCAGAAATCAACAAACGGATTGTTTC
WAG2-FW	AAGGTCTAGAATGGAACAAGAAGATTTCTATTTC
WAG2-RV	AAGGCCATGGTTAAACGCGTTTGCGACTC
PIN mutagenesis primers
PIN1 D215S	[Phos]GCTTCAAGGTCTTCTATTTACTCGAG
PIN1 S231A (S1)	[Phos]ACACCTAGACCTGCGAATCTAAC
PIN1 S252A (S2)	[Phos]CCACGTGGCGCTAGTTTTAATCATAC
PIN1 S271A (S4)	[Phos]TGGTCGGAACGCTAACTTTGGTC
PIN1 S290A (S3)	[Phos]ACTCCGAGACCTGCCAACTACG
PIN3 S215A (S5)	[Phos]CTTCACGTCGTGCGTTCTGCG
PIN3 S226A (S1)	[Phos]TCCACGGCCGGCAAATCTCACC
PIN3 S243A (S2)	[Phos]ACTCCTAGAGGCGCTAATTTCAACCAC
PIN3 S262A (S4)	[Phos]GTGGTCGTCTCGCCAATTTCGG
PIN3 S283A (S3)	[Phos]CAACTCCTCGACCTGCAAACTTCG

## Sheet: Supplementary File 1B
Supplementary file 1B: Sequences of peptides used for phosphorylation experiments.
PIN Protein	Phosphosite	Peptide number	Peptide Sequence
PIN1	D215	#38	YA-RSNASRSDIYSRRS-KK
PIN1	D215S	#63	YA-RSNASRSSIYSRRS-KK
PIN1	S271	#41	YA-GRNSNFGPGEAVF-KK
PIN1	S271A	#66	YA-GRNANFGPGEAVF-KK
PIN2	S218	#44	YA-AASSMISSFNKSHGG-KK
PIN2	S218A	#69	YA-AASSMISAFNKSHGG-KK
PIN2	N284	#45	YA-GYTNSYGGAGAGPG-KK
PIN2	N284S	#70	YA-GYTASYGGAGAGPG-KK
PIN3	S215	#50	YA-ASRRSFCGPNMTPR-KK
PIN3	S215A	#75	YA-ASRRAFCGPNMTPR-KK
PIN3	S271	#52	YA-PGGRLSNFGPADMY-KK
PIN3	S271A	#77	YA-PGGRLANFGPADMY-KK
PIN4	S215	#54	YA-ASRRSLMMT-KK
PIN4	S215A	#79	YA-ASRRALMMT-KK
PIN4	S271	#55	YA-PGGRLSNFGPADLY-KK
PIN4	S271A	#80	YA-PGGRLANFGPADLY-KK
PIN7	S215	#56	YA-RRSFYG-KK
PIN7	S215A	#81	YA-RRAFYG-KK
PIN7	S271	#52	YA-PGGRLSNFGPADMY-KK
PIN7	S271A	#77	YA-PGGRLANFGPADMY-KK

## Sheet: Supplementary File 1C
Supplementary file 1C: Peptides used for SRM analyses. Stable isotope (13C and 15N)-labeled K (K*) or R (R*); (S), unphosphorylated serine, (pS), phosphorylated serine. Transitions were calculated for the unlabeled peptides.
Site	Peptide	Precursor	Precursor charge	Transition
PIN1_S4	N(S)NFGPGEAVFGS(K*)	705.836	2
				948.478
				891.457
				438.234
				1095.55
PIN1_pS4	N(pS)NFGPGEAVFGS(K*)	745.819	2
				948.478
				891.457
				608.34
				438.234
				696.831
PIN1_int	QPLETEAEI(K*)	579.306	2
				932.493
				819.409
				690.366
				589.319
				460.276
PIN3_S4	LSNFGPADMYSVQSS(R*)	879.909	2
				1297.58
				1240.56
				826.405
				663.341
PIN3_pS4	L(pS)NFGPADM YSVQSS(R*)	919.892	2
				1297.58
				1240.56
				826.405
				663.341
				957.445
PIN3_internal	AGLNVFGGAPDNDQGG(R*)	822.889	2
				1190.52
				1043.45
				858.37
				417.22
PIN3_S5	(S)FCGPNMTPRPSNLTGAEIYSLSTTP(R*)	966.468	3
				561.298
				924.478
				761.415
				373.219
PIN3_pS5	(pS)FCGPNMTPRPSNLTGAEIYSLSTTP(R*)	993.124	3
				1037.56
				924.478
				761.415
				674.383
				561.298
				474.267
PIN1_S1	P(S)NLTGAEIYSLSTTP(R*)	895.447	2
				687.431
				963.509
				1277.83
				850.536
PIN1_pS1	P(pS)NLTGAEIYSLSTTP(R*)	935.435	2
				359.303
				687.431
				963.509
				1277.83
				850.536
				886.435
PIN3_S1	PSNLTGAEIYSLSTTPR	908.965	2
				1047.52
				1304.74
				571.361
				771.542
PIN3_pS1	PS[Phosphoryl]NLTGAEIYSLSTTPR	948.953	2
				1047.52
				282.328
				1304.74
				571.361
				771.542
				899.96
